# Supplementary material for: Rapid optimization of gene dosage in E. coli using DIAL strains
Source: J Biol Eng. 2011 Jul 25;5:10. doi: 10.1186/1754-1611-5-10 (PMC3163176; doi:10.1186/1754-1611-5-10)
Supplement: Additional file 1 — Lists the full sequences of plasmids and strain modifications used in this study. [file 1754-1611-5-10-S1.XLS]

## Sheet: Sheet1
Basic Parts	Description	Source (Template)	Sequence
bca1091	{Ptet}	Synthetic / lambda / transposon (* see http://partsregistry.org/Part:BBa_R0040)	GATCTtccctatcagtgatagagattgacatccctatcagtgatagagatactgagcacG
bca1092	{b0015}	Synthetic ( * see http://partsregistry.org/Part:BBa_B0015)	GATCTccaggcatcaaataaaacgaaaggctcagtcgaaagactgggcctttcgttttatctgttgtttgtcggtgaacgctctctactagagtcacactggctcaccttcgggtgggcctttctgcgtttataG
bca1107-c5	{Pcon-C5}	Synthetic (* see http://partsregistry.org/wiki/index.php?title=Part:BBa_J23119 for general description)	GATCTGTTAATGCTAGCTCAGTCCTAGGGACTCTGCTAGCG
bca1108	{Pcon)	Synthetic (* see http://partsregistry.org/wiki/index.php?title=Part:BBa_J23119)	GATCTttgacaGCTAGCtcagtCCTAGGtataatGCTAGCg
bca1115	{FRT}	Saccharomyces cerevisiae	GATCTgcgaagttcctatactttctagagaataggaacttcg
bca1152	{Pcon-J23100}	Synthetic (* see http://partsregistry.org/wiki/index.php?title=Part:BBa_J23100)	GATCTttgacggctagctcagtcctaggtacagtgctagcg
bca1171	{KanR}		GATCTgctgatccttcaactcagcaaaagttcgatttattcaacaaagccacgttgtgtctcaaaatctctgatgttacattgcacaagataaaaatatatcatcatgaacaataaaactgtctgcttacataaacagtaatacaaggggtgttatgagccatattcaacgggaaacgtcttgctccaggccgcgattaaattccaacatggatgctgatttatatgggtataaatgggctcgcgataatgtcgggcaatcaggtgcgacaatctatcgattgtatgggaagcccgatgcgccagagttgtttctgaaacatggcaaaggtagcgttgccaatgatgttacagatgagatggtcagactaaactggctgacggaatttatgcctcttcc…
jtk2087	{Upp 5' UTR}	MG1655	gatctcacatggcgaccagatcaataccaatggtgtcgtgacgttttaagtccattgccagacgcagcttggtacctacgccgtcagtgccagaaaccagcacgggttcacgatatttttgcggcaatgcacacagcgcaccgaagccgcccagaccgcccatcacttccggacgacgcgttttcttcactacgcctttgattcttccaaccagagcattacccgcgtcaatatcaacaccggcatctttgtagctaagagaggttttatcggtcactgcttgggtccccacgcgttacttgcggtagaaaaataaaattcggcgcaattctaacagggaaagcaaacgtttgcgagactgctttacacaacctttttgcacgtcttttccccaggcgc…
jtk2088	{Upp 3' UTR}	MG1655	gatctgagtaaagcgcctataacacataatacagaggataatactatgacgcgccgtgctatcggggtgagtgaaagaccgccacttttacagacaatcccgcttagtttgcaacatttgttcgccatgtttggtgcaaccgtcctggtgcccgtcttatttcatattaacccggcgactgtactgttatttaacggtattggaacgctgctgtatctcttcatctgtaaagggaaaattccggcttatcttggttccagctttgcctttatttcaccggtattgttactgttgccgttagggtatgaagtcgcgctgggcggctttattatgtgcggcgtgctgttctgcctggtttcttttatcgtgaagaaagcggggaccggctggctggacgtg…
jtk2541	{rbs.sfGFP}	Synthetic (* see http://partsregistry.org/Part:BBa_I746916)	GATCTtagctactagagaaagaggagaaatactagatgcgtaaaggcgaagagctgttcactggtgtcgtccctattctggtggaactggatggtgatgtcaacggtcataagttttccgtgcgtggcgagggtgaaggtgacgcaactaatggtaaactgacgctgaagttcatctgtactactggtaaactgccggtaccttggccgactctggtaacgacgctgacttatggtgttcagtgctttgctcgttatccggaccatatgaagcagcatgacttcttcaagtccgccatgccggaaggctatgtgcaggaacgcacgatttcctttaaggatgacggcacgtacaaaacgcgtgcggaagtgaaatttgaaggcgataccctggtaaacc…
jtk2619	{ColE2 minimal origin}	ColE2-P9	GATCTaaaatgagaccagataagccttatcagataacagcgccG
jtk2625	{rbs.repA}	ColE2-P9	GATCTaccgagagaaatcgtatcacATGAGCGCCGTACTTCAACGCTTCCGTGAAAAATTACCGCACAAACCGTACTGTACTAACGATTTCGCGTACGGCGTTCGCATTCTGCCGAAAAACATTGCCATTCTTGCCCGTTTCATCCAGCAGAACCAGCCACATGCACTGTACTGGCTTCCCTTTGACGTGGACCGGACGGGGGCATCAATCGACTGGAGCGACCGGAATTGTCCGGCCCCGAACATCACCGTAAAAAATCCCCGTAACGGGCACGCGCATCTGCTCTACGCGCTCGCCCTTCCTGTGAGAACTGCGCCGGATGCATCGGCTTCGGCGCTCAGATACGCTGCCGCTATTGAGCGTGCGTTGTGTGAAAAACTGGGCGCGGATGTGAATTA…
jtk2635	{rbs2.repA}	ColE2-P9	GATCTCGTCAGTAACGAGCCCTGGGAGAAAACAAAATGAGCGCCGTACTTCAACGCTTCCGTGAAAAATTACCGCACAAACCGTACTGTACTAACGATTTCGCGTACGGCGTTCGCATTCTGCCGAAAAACATTGCCATTCTTGCCCGTTTCATCCAGCAGAACCAGCCACATGCACTGTACTGGCTTCCCTTTGACGTGGACCGGACGGGGGCATCAATCGACTGGAGCGACCGGAATTGTCCGGCCCCGAACATCACCGTAAAAAATCCCCGTAACGGGCACGCGCATCTGCTCTACGCGCTCGCCCTTCCTGTGAGAACTGCGCCGGATGCATCGGCTTCGGCGCTCAGATACGCTGCCGCTATTGAGCGTGCGTTGTGTGAAAAACTGGGCGCGG…
jtk2642	{ColE2 origin}	ColE2-P9	GATCTGAGCGCCTCAGCGCGCCGTAGCGTCGATAAAAATTACGGGCTGGGGCGAAACTACCATCTGTTCGAAAAGGTCCGTAAATGGGCCTACAGAGCGATTCGTCAGGGCTGGCCTGTATTCTCACAATGGCTTGATGCCGTTATCCAGCGTGTCGAAATGTACAACGCTTCGCTTCCCGTTCCGCTTTCTCCGGCTGAATGTCGGGCTATTGGCAAGAGCATTGCGAAATATACACACAGGAAATTCTCACCAGAGGGATTTTCCGCTGTACAGGCCGCTCGCGGTCGCAAGGGCGGAACTAAATCTAAGCGCGCAGCAGTTCCTACATCAGCACGTTCGCTGAAACCGTGGGAGGCATTAGGCATCAGTCGAGCGACGTACTACCGAAAATTAAAA…
jtk2808	{rbs.pir}	E. coli R6K plasmid	GATCTCTGGGAATTAACCGTGAGACTCAAGGTCATGATGGACGTGAACAAAAAAACGAAAATTCGCCACCGAAACGAGCTAAATCACACCCTGGCTCAACTTCCTTTGCCCGCAAAGCGAGTGATGTATATGGCGCTTGCTCCCATTGATAGCAAAGAACCTCTTGAACGAGGGCGAGTTTTCAAAATTAGGGCTGAAGACCTTGCAGCGCTCGCCAAAATCACCCCATCGCTTGCTTATCGACAATTAAAAGAGGGTGGTAAATTACTTGGTGCCAGCAAAATTTCGCTAAGAGGGGATGATATCATTGCTTTAGCTAAAGAGCTTAACCTGCTCTTTACTGCTAAAAACTCCCCTGAAGAGTTAGACCTTAACATTATTGAGTGGATAGCTTATTCA…
jtk2821	{PglpT}	MG1655	GATCTgaaagtgaaacgtgatttcatgcgtcattttgaacattttgtaaatcttatttaataatgtgtgcggcaattcacatttaatttatgaatgttttcttaacatcgcggcaactcaagaaacggcaggttcG
jtk2912	{rbs.VioABCDE}	Synthetic (recoded - * see http://partsregistry.org/Part:BBa_K274002) / Chromobacterium violaceum	GATCTttaaggaggtaaaaaaaatgaaacattcttccgatatctgcattgttggtgctggtatttctggtttgacgtgcgcaagccatctgctggacagcccggcatgccgtggtctgagcctgcgtatctttgacatgcagcaagaagccggtggccgtatccgcagcaaaatgctggatggtaaggcaagcattgaactgggcgcaggtcgctactcccctcagttgcacccgcatttccaaagcgcaatgcagcactatagccaaaagagcgaagtctatccgttcacccagttgaagttcaaatctcacgtgcagcaaaagctgaagcgcgccatgaatgaactgtccccgcgtctgaaagagcatggtaaagagagctttttgcagtttgtcag…
jtk2991	{dxs}	MG1655	GATCTatgagttttgatattgccaaatacccgaccctggcactggtcgactccacccaggagttacgactgttgccgaaagagagtttaccgaaactctgcgacgaactgcgccgctatttactcgacagcgtgagccgttccagcgggcacttcgcctccgggctgggcacggtcgaactgaccgtggcgctgcactatgtctacaacaccccgtttgaccaattgatttgggatgtggggcatcaggcttatccgcataaaattttgaccggacgccgcgacaaaatcggcaccatccgtcagaaaggcggtctgcacccgttcccgtggcgcggcgaaagcgaatatgacgtattaagcgtcgggcattcatcaacctccatcagtgccggaattg…
jtk3021	{rbs.dhfr}		GATCTTTAATAAGGAGAAGGAAAAGTATGGGTCAAAGTAGCGATGAAGCCAACGCTCCCGTTGCAGGGCAGTTTGCGCTTCCCCTGAGTGCCACCTTTGGCTTAGGGGATCGCGTACGCAAGAAATCTGGTGCCGCTTGGCAGGGTCAAGTCGTCGGTTGGTATTGCACAAAACTCACTCCTGAAGGCTATGCGGTCGAGTCCGAATCCCACCCAGGCTCAGTGCAAATTTATCCTGTGGCTGCACTTGAACGTGTGGCCTAAG
jtk3029	{tR2 term}		GATCTctcaacaGGCCTGCtggtaatcGCAGGCCtttttttttG
*	All parts used in this study follow the bglbrick format. Links to the parts registry refer to bba format counterparts or similar library members, which may not have identical quantitative behavior.
Composite parts	Description	Composition	Sequence
jtk2627	{Ptet}{rbs.repA}	bca1091.jtk2625	GATCTtccctatcagtgatagagattgacatccctatcagtgatagagatactgagcacGGATCTaccgagagaaatcgtatcacATGAGCGCCGTACTTCAACGCTTCCGTGAAAAATTACCGCACAAACCGTACTGTACTAACGATTTCGCGTACGGCGTTCGCATTCTGCCGAAAAACATTGCCATTCTTGCCCGTTTCATCCAGCAGAACCAGCCACATGCACTGTACTGGCTTCCCTTTGACGTGGACCGGACGGGGGCATCAATCGACTGGAGCGACCGGAATTGTCCGGCCCCGAACATCACCGTAAAAAATCCCCGTAACGGGCACGCGCATCTGCTCTACGCGCTCGCCCTTCCTGTGAGAACTGCGCCGGATGCATCGGCTTCGGCGCT…
jtk2828	{pGlpT}{sfGFP}	jtk2821.jtk2541	GATCTgaaagtgaaacgtgatttcatgcgtcattttgaacattttgtaaatcttatttaataatgtgtgcggcaattcacatttaatttatgaatgttttcttaacatcgcggcaactcaagaaacggcaggttcGGATCTtagctactagagaaagaggagaaatactagatgcgtaaaggcgaagagctgttcactggtgtcgtccctattctggtggaactggatggtgatgtcaacggtcataagttttccgtgcgtggcgagggtgaaggtgacgcaactaatggtaaactgacgctgaagttcatctgtactactggtaaactgccggtaccttggccgactctggtaacgacgctgacttatggtgttcagtgctttgctcgttatccggac…
jtk2951	{Pcon){rbs2.repA}{b0015}	bca1108.jtk2635.bca1092	GATCTttgacaGCTAGCtcagtCCTAGGtataatGCTAGCgGATCTCGTCAGTAACGAGCCCTGGGAGAAAACAAAATGAGCGCCGTACTTCAACGCTTCCGTGAAAAATTACCGCACAAACCGTACTGTACTAACGATTTCGCGTACGGCGTTCGCATTCTGCCGAAAAACATTGCCATTCTTGCCCGTTTCATCCAGCAGAACCAGCCACATGCACTGTACTGGCTTCCCTTTGACGTGGACCGGACGGGGGCATCAATCGACTGGAGCGACCGGAATTGTCCGGCCCCGAACATCACCGTAAAAAATCCCCGTAACGGGCACGCGCATCTGCTCTACGCGCTCGCCCTTCCTGTGAGAACTGCGCCGGATGCATCGGCTTCGGCGCTCAGATACGC…
jtk3026	{Ptet}{rbs.sfGFP}{b0015}	bca1091.jtk2541.bca1092	GATCTtccctatcagtgatagagattgacatccctatcagtgatagagatactgagcacGGATCTtagctactagagaaagaggagaaatactagatgcgtaaaggcgaagagctgttcactggtgtcgtccctattctggtggaactggatggtgatgtcaacggtcataagttttccgtgcgtggcgagggtgaaggtgacgcaactaatggtaaactgacgctgaagttcatctgtactactggtaaactgccggtaccttggccgactctggtaacgacgctgacttatggtgttcagtgctttgctcgttatccggaccatatgaagcagcatgacttcttcaagtccgccatgccggaaggctatgtgcaggaacgcacgatttcctttaagg…
jtk3041	{Upp 5' UTR}{Pcon-J23100}{rbs.pir!}{b0015}{FRT}{Pcon){4krbs.dhfr}{tR2 term}{FRT}{Upp 3' UTR}	jtk2087.bca1152.jtk2808.bca1092.bca1115.bca1108.jtk3021.jtk3029.bca1115.jtk2088	gatctcacatggcgaccagatcaataccaatggtgtcgtgacgttttaagtccattgccagacgcagcttggtacctacgccgtcagtgccagaaaccagcacgggttcacgatatttttgcggcaatgcacacagcgcaccgaagccgcccagaccgcccatcacttccggacgacgcgttttcttcactacgcctttgattcttccaaccagagcattacccgcgtcaatatcaacaccggcatctttgtagctaagagaggttttatcggtcactgcttgggtccccacgcgttacttgcggtagaaaaataaaattcggcgcaattctaacagggaaagcaaacgtttgcgagactgctttacacaacctttttgcacgtcttttccccaggcgc…
jtk3068	{rbs.sfGFP}{rbs.ColE2 RepA}{dxs}	jtk2541.jtk2625.jtk2991	GATCTtagctactagagaaagaggagaaatactagatgcgtaaaggcgaagagctgttcactggtgtcgtccctattctggtggaactggatggtgatgtcaacggtcataagttttccgtgcgtggcgagggtgaaggtgacgcaactaatggtaaactgacgctgaagttcatctgtactactggtaaactgccggtaccttggccgactctggtaacgacgctgacttatggtgttcagtgctttgctcgttatccggaccatatgaagcagcatgacttcttcaagtccgccatgccggaaggctatgtgcaggaacgcacgatttcctttaaggatgacggcacgtacaaaacgcgtgcggaagtgaaatttgaaggcgataccctggtaaacc…
jtk3070	{Pcon-C5}{rbs.VioABCDE}	bca1107-c5.jtk2912	GATCTGTTAATGCTAGCTCAGTCCTAGGGACTCTGCTAGCGGATCTttaaggaggtaaaaaaaatgaaacattcttccgatatctgcattgttggtgctggtatttctggtttgacgtgcgcaagccatctgctggacagcccggcatgccgtggtctgagcctgcgtatctttgacatgcagcaagaagccggtggccgtatccgcagcaaaatgctggatggtaaggcaagcattgaactgggcgcaggtcgctactcccctcagttgcacccgcatttccaaagcgcaatgcagcactatagccaaaagagcgaagtctatccgttcacccagttgaagttcaaatctcacgtgcagcaaaagctgaagcgcgccatgaatgaactgtccccgcgt…
jtk3080	{Ptet}{rbs.VioABCDE}	bca1091.jtk2912	GATCTtccctatcagtgatagagattgacatccctatcagtgatagagatactgagcacGGATCTttaaggaggtaaaaaaaatgaaacattcttccgatatctgcattgttggtgctggtatttctggtttgacgtgcgcaagccatctgctggacagcccggcatgccgtggtctgagcctgcgtatctttgacatgcagcaagaagccggtggccgtatccgcagcaaaatgctggatggtaaggcaagcattgaactgggcgcaggtcgctactcccctcagttgcacccgcatttccaaagcgcaatgcagcactatagccaaaagagcgaagtctatccgttcacccagttgaagttcaaatctcacgtgcagcaaaagctgaagcgcgccat…
Vectors	Description		Sequence
pBca9145	AmpR pUC vector		GATCCtaaCTCGAGctgcaggcttcctcgctcactgactcgctgcgctcggtcgttcggctgcggcgagcggtatcagctcactcaaaggcggtaatacggttatccacagaatcaggggataacgcaggaaagaacatgtgagcaaaaggccagcaaaaggccaggaaccgtaaaaaggccgcgttgctggcgtttttccacaggctccgcccccctgacgagcatcacaaaaatcgacgctcaagtcagaggtggcgaaacccgacaggactataaagataccaggcgtttccccctggaagctccctcgtgcgctctcctgttccgaccctgccgcttaccggatacctgtccgcctttctcccttcgggaagcgtggcgctttctcatagctcac…
pBjk2741	SpecR split ColE2 vector		GATCCtaaCTCGCTCCTCaggcttcctcgctcactgactcgctgcgctcggtcgttcggctgcggcgagcggtatcagctcactcaaaggcggtaatCAATTCGACCCAGCTTTCTTGTACAAAGTTGGCATTATAAAAAATAATTGCTCATCAATTTGTTGCAACGAACAGGTCACTATCAGTCAAAATAAAATCATTATTTGCCATCCAGCTGATATCCCCTATAGTGAGTCGTATTACATGGTCATAGCTGTTTCCTGGCAGCTCTGGCCCGTGTCTCAAAATCTCTGATGTTACATTGCACAAGATAAAAATATATCATCATGCCTCCTCTAGACCAGCCAGGACAGAAATGCCTCGACTTCGCTGCTGCCCAAGGTTGCCGGGTGACGCACACC…
pBjk2807	SpecR split R6K vector		GATCCtaaCTCGCTCCTCaggcttcctcgctcactgactcgctgcgctcggtcgttcggctgcggcgagcggtatcagctcactcaaaggcggtaatCAATTCGACCCAGCTTTCTTGTACAAAGTTGGCATTATAAAAAATAATTGCTCATCAATTTGTTGCAACGAACAGGTCACTATCAGTCAAAATAAAATCATTATTTGCCATCCAGCTGATATCCCCTATAGTGAGTCGTATTACATGGTCATAGCTGTTTCCTGGCAGCTCTGGCCCGTGTCTCAAAATCTCTGATGTTACATTGCACAAGATAAAAATATATCATCATGCCTCCTCTAGACCAGCCAGGACAGAAATGCCTCGACTTCGCTGCTGCCCAAGGTTGCCGGGTGACGCACACC…
pBjo1601A	AmpR p15A vector		GATCCtaaCTCGAcgtgcaggcttcctcgctcactgactcgctgcgctcggtcgttcggctgcggcgagcggtatcagctcactcaaaggcggtaatCAATTCGACCCAGCTTTCTTGTACAAAGTGGTTGATCcttacAGATCCcggttatccacagaatcaggggAGGCCTtagaaatattttatctgattaataagatgatcttcttgagatcgttttggtctgcgcgtaatctcttgctctgaaaacgaaaaaaccgccttgcagggcggtttttcgaaggttctctgagctaccaactctttgaaccgaggtaactggcttggaggagcgcagtcaccaaaacttgtcctttcagtttagccttaaccggcgcatgacttcaagactaactcct…
pBjk2164	KanR R6K split origin vector		GATCCtcccgtcaagtcagcgtaatgctctgccagtgttacaaccaattaaccaattctgattagaaaaactcatcgagcatcaaatgaaactgcaatttattcatatcaggattatcaataccatatttttgaaaaagccgtttctgtaatgaaggagaaaactcaccgaggcagttccataggatggcaagatcctggtatcggtctgcgattccgactcgtccaacatcaatacaacctattaatttcccctcgtcaaaaataaggttatcaagtgagaaatcaccatgagtgacgactgaatccggtgagaatggcaaaagcttatgcatttctttccagacttgttcaacaggccagccattacgctcgtcatcaaaatcactcgcatcaacca…
pBjk2648r	AmpR split R6K vector with O16 homology and KanR flanked by FRT sites		GATCCtaaCTCGAGctgcagcGATCTgcgaagttcctatactttctagagaataggaacttcgGATCTgctgatccttcaactcagcaaaagttcgatttattcaacaaagccacgttgtgtctcaaaatctctgatgttacattgcacaagataaaaatatatcatcatgaacaataaaactgtctgcttacataaacagtaatacaaggggtgttatgagccatattcaacgggaaacgtcttgctccaggccgcgattaaattccaacatggatgctgatttatatgggtataaatgggctcgcgataatgtcgggcaatcaggtgcgacaatctatcgattgtatgggaagcccgatgcgccagagttgtttctgaaacatggcaaaggtagcgt…
pBjk2992	AmpR split ColE2 vector		GATCCtaaCTCGCTCCTCaggcttcctcgctcactgactcgctgcgctcggtcgttcggctgcggcgagcggtatcagctcactcaaaggcggtaatCAATTCGACCCAGCTTTCTTGTACAAAGTTGGCATTATAAAAAATAATTGCTCATCAATTTGTTGCAACGAACAGGTCACTATCAGTCAAAATAAAATCATTATTTGCCATCCAGCTGATATCCCCTATAGTGAGTCGTATTACATGGTCATAGCTGTTTCCTGGCAGCTCTGGCCCGTGTCTCAAAATCTCTGATGTTACATTGCACAAGATAAAAATATATCATCATGCCTCCTCTAGActtagacgtcaggtggcacttttcggggaaatgtgcgcggaacccctatttgtttattttt…
pBjk2993	AmpR split R6K vector		GATCCtaaCTCGCTCCTCaggcttcctcgctcactgactcgctgcgctcggtcgttcggctgcggcgagcggtatcagctcactcaaaggcggtaatCAATTCGACCCAGCTTTCTTGTACAAAGTTGGCATTATAAAAAATAATTGCTCATCAATTTGTTGCAACGAACAGGTCACTATCAGTCAAAATAAAATCATTATTTGCCATCCAGCTGATATCCCCTATAGTGAGTCGTATTACATGGTCATAGCTGTTTCCTGGCAGCTCTGGCCCGTGTCTCAAAATCTCTGATGTTACATTGCACAAGATAAAAATATATCATCATGCCTCCTCTAGActtagacgtcaggtggcacttttcggggaaatgtgcgcggaacccctatttgtttattttt…
pBjk3057	AmpR pUC vector		GATCCtaaCTCGAGctgcaggcttcctcgctcactgactcgctgcgctcggtcgttcggctgcggcgagcggtatcagctcactcaaaggcggtaatacggttatccacagaatcaggggataacgcaggaaagaacatgtgagcaaaaggccagcaaaaggccaggaaccgtaaaaaggccgcgttgctggcgtttttccaTaggctccgcccccctgacgagcatcacaaaaatcgacgctcaagtcagaggtggcgaaacccgacaggactataaagataccaggcgtttccccctggaagctccctcgtgcgctctcctgttccgaccctgccgcttaccggatacctgtccgcctttctcccttcgggaagcgtggcgctttctcatagctcac…
Strains	Description	Composition	Sequence
JTK160	galF{Pcon){rbslib.repA}{b0015}{FRT}{KanR}{FRT}wbbL	n/a - bca1108.rbslib-jtk2635.bca1092.bca1115.bca1171.bca1115- n/a	atgacgaatttaaaagcagttattcctgtagcgggtctcgggatgcatatgttgcctgccactaaggcgatacccaaagagatgctaccaatcgtcgacaagccaatgattcagtacattgttgacgagattgtggctgcagggatcaaagaaatcctcctggtaactcacgcgtccaagaacgcggtcgaaaaccacttcgacacctcttatgagttagaatcactccttgagcagcgcgtgaagcgtcaactgctggcggaagtacagtccatctgtccgccgggcgtgaccattatgaacgtgcgtcagggcgaacctttaggtttaggccactccattttgtgtgcgcgacctgccattggtgacaacccatttgtcgtggtactgccagacgtt…
JTK164	purM{Pcon-J23100}{rbs-lib.pir!}{b0015}{FRT}{Pcon){4krbs.dhfr}{tR2 term}{FRT}uraA	n/a - bca1152.rbslib-jtk2808.bca1092.bca1115.bca1108.jtk3021.jtk3029.bca1115 - n/a	ttattcgataaccacgcgttgttcggaatcagaggctttgatgataccgattttccacgcgttttcaccgttggcattgagcagggcgagggctttgtccacttccggagcaggcagggcaataatcatcccgacgccgcagttgaaggtgcgatacatttcatggtgctcaacgttacctgccgtttgcagccagttgaacacttccggccactgccaggaagattcatcaatcactgcctgagtattatctggcaatacgcgcggaatgttttcccagaagccgccgccggtcaggtgcgcaatggcatgcacatcgaccttttcaatcaactccagcactgacttcacgtaaatgcgggtcggtgccagcagatgatcggctaatggcttaccatc…
JTK165EI	purM{Pcon-J23100}{rbsE.pir!}{b0015}{FRT}{Pcon){4krbs.dhfr}{tR2 term}{FRT}uraA	n/a - bca1152.rbsE-jtk2808.bca1092.bca1115.bca1108.jtk3021.jtk3029.bca1115 - n/a	ttattcgataaccacgcgttgttcggaatcagaggctttgatgataccgattttccacgcgttttcaccgttggcattgagcagggcgagggctttgtccacttccggagcaggcagggcaataatcatcccgacgccgcagttgaaggtgcgatacatttcatggtgctcaacgttacctgccgtttgcagccagttgaacacttccggccactgccaggaagattcatcaatcactgcctgagtattatctggcaatacgcgcggaatgttttcccagaagccgccgccggtcaggtgcgcaatggcatgcacatcgaccttttcaatcaactccagcactgacttcacgtaaatgcgggtcggtgccagcagatgatcggctaatggcttaccatc…
	galF{Pcon){rbsI.repA}{b0015}{FRT}wbbL	n/a - bca1108.rbsI-jtk2635.bca1092.bca1115- n/a	atgacgaatttaaaagcagttattcctgtagcgggtctcgggatgcatatgttgcctgccactaaggcgatacccaaagagatgctaccaatcgtcgacaagccaatgattcagtacattgttgacgagattgtggctgcagggatcaaagaaatcctcctggtaactcacgcgtccaagaacgcggtcgaaaaccacttcgacacctcttatgagttagaatcactccttgagcagcgcgtgaagcgtcaactgctggcggaagtacagtccatctgtccgccgggcgtgaccattatgaacgtgcgtcagggcgaacctttaggtttaggccactccattttgtgtgcgcgacctgccattggtgacaacccatttgtcgtggtactgccagacgtt…
Plasmids
Vector-Part	e.g. pBjk2741-jtk2828	Concatentate the sequence for the vector and the part	GATCCtaaCTCGCTCCTCaggcttcctcgctcactgactcgctgcgctcggtcgttcggctgcggcgagcggtatcagctcactcaaaggcggtaatCAATTCGACCCAGCTTTCTTGTACAAAGTTGGCATTATAAAAAATAATTGCTCATCAATTTGTTGCAACGAACAGGTCACTATCAGTCAAAATAAAATCATTATTTGCCATCCAGCTGATATCCCCTATAGTGAGTCGTATTACATGGTCATAGCTGTTTCCTGGCAGCTCTGGCCCGTGTCTCAAAATCTCTGATGTTACATTGCACAAGATAAAAATATATCATCATGCCTCCTCTAGACCAGCCAGGACAGAAATGCCTCGACTTCGCTGCTGCCCAAGGTTGCCGGGTGACGCACACC…
